# Supplementary material for: Nuclear transport receptor importin 11 oppositely regulates viral and bacterial diseases in Nicotiana benthamiana
Source: Plant Physiol. 2026 Jul 13;201(3):kiag361. doi: 10.1093/plphys/kiag361 (PMC13358392; doi:10.1093/plphys/kiag361)
Supplement: kiag361_Supplementary_Data [file kiag361_supplementary_data.zip]

Archive with 4 entries (4 files):
- 20260401 Supplementary Figures.pdf
- 20260401 Supplementary Methods.pdf
- figure_legends.docx
- Table S1 Primers designed and used in this study.pdf
